# Supplementary material for: A Triple Gene-Deleted Pseudorabies Virus-Vectored Subunit PCV2b and CSFV Vaccine Protect Pigs against a Virulent CSFV Challenge
Source: Viruses. 2023 Oct 25;15(11):2143. doi: 10.3390/v15112143 (PMC10674279; doi:10.3390/v15112143)
Supplement: Supplementary file 1 [file viruses-15-02143-s001.zip]

Archive with 1 entries (1 files):
- viruses-2629202-supplementary.pdf
